# Supplementary material for: The Centrosome-Specific Phosphorylation of Cnn by Polo/Plk1 Drives Cnn Scaffold Assembly and Centrosome Maturation
Source: Dev Cell. 2014 Mar 31;28(6):659–69. doi: 10.1016/j.devcel.2014.02.013 (PMC3988887; doi:10.1016/j.devcel.2014.02.013)
Supplement: Document S2. Tables S1 and S2 [file mmc2.xlsx]

## Sheet: Table S1
Table S1.
ONLY TOP RANKED SIGNIFICANT (PEPTIDE MATCH EXPECTATION <0.05) PEPTIDES REPORTED
Peptides from centrosomal fraction
Protein	peptide rank	peptide mz	peptide mass delta	peptide score	peptide match expectation value	peptide sequence (phospho site in red)	peptide modifications	mascot phospho site localisation Score (%)
Cnn	1	552.728	0.0022	33.93	0.014	ADSSTESLSK	Phospho (ST)	67.09
Cnn	1	592.289	-0.0001	34.96	0.0068	AVDRSLDLSK	Phospho (ST)	95.58
Cnn	1	635.296	0.0005	68.72	1e-05	ISSVEVSNAQR	Phospho (ST)	99.77
Cnn	1	673.28	0.0017	24.18	0.017	AKSEESTSPDSK	Phospho (ST)	68.66
Cnn	1	849.372	0	84.22	5.6e-08	VNTSSPDLGIESDAGR	Phospho (ST)	95.48
Cnn	1	849.376	0.0071	21.48	0.038	VNTSSPDLGIESDAGR	Phospho (ST)	34.03
Cnn	1	849.865	0.0013	33.84	0.0045	VNTSSPDLGIESDAGR	Deamidated (NQ); Phospho (ST)	47.9
Cnn	1	999.874	0	38.01	0.00028	SMSDNEASSQEMSTNLR	2 Oxidation (M); Phospho (ST)	49.78
Cnn	1	999.874	0	38.01	0.00028	SMSDNEASSQEMSTNLR	2 Oxidation (M); Phospho (ST)	49.78
Cnn	1	890.729	-0.0061	28.82	0.027	IGLDETSNSLAAPEQAISESESEGR	Phospho (ST)	54.69
Cnn	1	1335.59	-0.0025	33.65	0.0051	IGLDETSNSLAAPEQAISESESEGR	Phospho (ST)	48.19
Cnn	1	1335.59	0.0026	21.34	0.05	IGLDETSNSLAAPEQAISESESEGR	Phospho (ST)	41.8
Cnn	1	1335.59	0.0037	54.35	5.8e-05	IGLDETSNSLAAPEQAISESESEGR	Phospho (ST)	90.43
Peptides from cytoplasmic fraction
Cnn	1	849.372	-0.0011	54.55	6.2e-05	VNTSSPDLGIESDAGR	Phospho (ST)	74.53
Cnn	1	849.865	0.0017	26.38	0.019	VNTSSPDLGIESDAGR	Deamidated (NQ); Phospho (ST)	41.46
Cnn	1	1335.59	0.003	44.6	0.00059	IGLDETSNSLAAPEQAISESESEGR	Phospho (ST)	91.07
Cnn	1	1399.97	0.0294	111.89	3.8e-09	SIDDTSPGALQDVTMENSYASFDVPRPPGGGNSPLPSQGR	Deamidated (NQ); Phospho (ST)	91.1

## Sheet: Table S2
Table S2. Y2H Interactors
Bait fragment	Prey fragment	His Interaction level	His autoactivation of bait?	Ade Interaction level	Ade autoactivation of bait?	LacZ Interaction level		All bait fragments tested (PReM domain containing fragments highlighted in red)	All prey fragments tested (PReM domain containing fragments highlighted in red)
Cnn 602-1149	Cnn 403-608	strong	n	weak	n	medium		Cnn 1-1149	Cnn 1-1149
Cnn 602-1149	Cnn 403-1002	strong	n	none	n	strong		Cnn 299-1149	Cnn 1-816
Cnn 602-1149	Cnn 403-1149	strong	n	none	n	weak		Cnn 1-305	Cnn 1-608
Cnn 602-1149	Cnn 602-1149	strong	n	none	n	none		Cnn 1-608	Cnn 1-409
Cnn 602-1149	Cnn 1-608	strong	n	medium	n	none		Cnn 299-608	Cnn 1-202
Cnn 602-1149	Cnn 1-816	strong	n	none	n	weak		Cnn 602-1149	Cnn 196-1002
Cnn 602-1149	Cnn 196-1002	strong	n	none	n	weak			Cnn 196-816
Cnn 602-1149	Cnn 196-608	strong	n	medium	n	medium			Cnn 196-608
Cnn 602-1149	Cnn 196-816	strong	n	none	n	none			Cnn 196-409
Cnn 299-1149	Cnn 1-1149(FL)	strong	n	none	n	none			Cnn 403-1149
Cnn 299-1149	Cnn 403-608	strong	n	medium	n	none			Cnn 403-1002
Cnn 299-1149	Cnn 403-1149	strong	n	none	n	none			Cnn 403-608
Cnn 299-1149	Cnn 403-1002	strong	n	medium	n	none			Cnn 602-1149
Cnn 299-1149	Cnn 602-1149	strong	n	weak	n	weak			Cnn 602-1002
Cnn 299-1149	Cnn 1-608	strong	n	weak	n	none			Cnn 602-816
Cnn 299-1149	Cnn 1-816	strong	n	none	n	none			Cnn 810-1002
Cnn 299-1149	Cnn 196-1002	strong	n	weak	n	none			Cnn 966-1149
Cnn 299-1149	Cnn 196-608	strong	n	medium	n	none
Cnn 299-1149	Cnn 196-816	strong	n	none	n	none
Cnn 1-1149(FL)	Cnn 1-1149(FL)	strong	n	none	n	none
Cnn 1-1149(FL)	Cnn 403-608	strong	n	medium	n	weak
Cnn 1-1149(FL)	Cnn 403-1149	strong	n	none	n	none
Cnn 1-1149(FL)	Cnn 602-1149	strong	n	medium	n	none
Cnn 1-1149(FL)	Cnn 1-608	strong	n	medium	n	medium
Cnn 1-1149(FL)	Cnn 1-816	strong	n	none	n	none
Cnn 1-1149(FL)	Cnn 196-1002	strong	n	weak	n	none
Cnn 1-1149(FL)	Cnn 196-816	strong	n	weak	n	none
Cnn 299-608	Cnn 1-1149(FL)	strong	n	none	n	none
Cnn 299-608	Cnn 403-608	strong	n	medium	n	strong
Cnn 299-608	Cnn 403-1002	strong	n	none	n	medium
Cnn 299-608	Cnn 403-1149	strong	n	none	n	none
Cnn 299-608	Cnn 602-1002	strong	n	none	n	none
Cnn 299-608	Cnn 602-1149	weak	n	none	n	none
Cnn 299-608	Cnn 1-608	strong	n	none	n	none
Cnn 299-608	Cnn 1-816	strong	n	none	n	none
Cnn 299-608	Cnn 196-1002	strong	n	none	n	none
Cnn 299-608	Cnn 196-608	strong	n	weak	n	medium
Cnn 299-608	Cnn 196-816	strong	n	none	n	weak
Cnn 1-305	Cnn 602-816	weak	n	none	n	none
Cnn 1-305	Cnn 1-202	strong	n	none	n	none
Cnn 1-305	Cnn 1-409	strong	n	none	n	none
Cnn 1-305	Cnn 1-608	strong	n	none	n	weak
Cnn 1-305	Cnn 1-816	strong	n	none	n	none
Cnn 1-608	Cnn 810-1002	medium	n	none	n	none
Cnn 1-608	Cnn 1-1149(FL)	strong	n	none	n	none
Cnn 1-608	Cnn 403-608	strong	n	weak	n	none
Cnn 1-608	Cnn 403-1002	strong	n	none	n	none
Cnn 1-608	Cnn 403-1149	medium	n	none	n	none
Cnn 1-608	Cnn 602-816	medium	n	none	n	none
Cnn 1-608	Cnn 602-1149	medium	n	none	n	none
Cnn 1-608	Cnn 1-202	strong	n	none	n	none
Cnn 1-608	Cnn 1-608	strong	n	weak	n	none
Cnn 1-608	Cnn 1-816	medium	n	none	n	none
Cnn 1-608	Cnn 196-1002	strong	n	none	n	none
Cnn 1-608	Cnn 196-816	strong	n	none	n	none
